# Supplementary material for: Treosulfan-Based Conditioning in Allogeneic Stem Cell Transplantation for Myelofibrosis: A Systematic Review
Source: J Clin Med. 2026 May 22;15(11):4005. doi: 10.3390/jcm15114005 (PMC13258572; doi:10.3390/jcm15114005)
Supplement: Supplementary file 1 [file jcm-15-04005-s001.zip]

Archive with 1 entries (1 files):
- jcm-4280443-supplementary.pdf
